# Supplementary material for: Multivalent interactions between molecular components involved in fast endophilin mediated endocytosis drive protein phase separation
Source: Nat Commun. 2022 Aug 26;13:5017. doi: 10.1038/s41467-022-32529-0 (PMC9418313; doi:10.1038/s41467-022-32529-0)
Supplement: Supplementary file 7 — Source data [file 41467_2022_32529_MOESM7_ESM.xlsx]

## Sheet: Fig 1D
# Time(s)	2.5% PEG_1	2.5%PEG_2	2.5%PEG_3	5%PEG_1	5%PEG_2	5%PEG_3	10%PEG_1	10%PEG_2	10%PEG_3	7.5% PEG_1	7.5%PEG_2	7.5%PEG_3		Fiting equation
-18	1	1	1	1	1	1	1	1	1	1	1	1
-12	0.966257	1.01223	1.08703	1.0371	0.994472	1.00265	0.99172	0.996294	1.00323	1.00333	0.997085	0.999854		Fitting Parameters	7.5% Run1	7.5% Run2	7.5% Run3	5% Run1	5% Run2	5% Run3	2.5% Run1	2.5% Run2	2.5% Run3
-6	1.03401	0.98546	1.05591	1.04619	1.00556	0.982157	0.997169	1.00397	1.01515	1.00862	0.999726	1.00845		A (mobile fraction)	0.493148	0.434851	0.498983	0.787273	1	0.766071	0.768519	0.809301	0.853803
0	0	0	0	0	0	0	0	0	0	0	0	0		B	0.339692	0.346083	0.355226	0.157948	0.166208	0.223764	0.248814	0.25075	0.345298
6	0.20903	0.194234	0.269409	0.111916	0.117039	0.10755	0.00810634	0.00894989	0.00750749	0.111391	0.0710672	0.0905806		T1	8.16775	11.3853	11.4309	6.02379	6.9543	8.84654	3	3.31714	3.60524
12	0.256139	0.26761	0.337191	0.157962	0.172672	0.166554	0.0185392	0.0189485	0.0127696	0.161168	0.113637	0.143295		T2	101.393	198.991	118.418	130.52	261.446	169.914	124.03	124.332	113.988
18	0.24633	0.27783	0.369432	0.205592	0.208632	0.2107	0.0273953	0.0311458	0.0163752	0.201321	0.145517	0.189826
24	0.265415	0.299898	0.396614	0.239939	0.236514	0.233864	0.0304889	0.0374173	0.0240308	0.223332	0.163397	0.212009		Fitting quation
30	0.340766	0.321926	0.425445	0.260549	0.246486	0.257285	0.035971	0.0435511	0.0311971	0.246845	0.178311	0.23548
36	0.327203	0.350399	0.441328	0.276418	0.273597	0.286452	0.0443277	0.0510842	0.0328636	0.2676	0.19114	0.254748		Fitting parameters	10% Run1	10% Run2	10% Run3
42	0.365323	0.384369	0.467779	0.307333	0.280418	0.294964	0.0482239	0.0569433	0.0421725	0.274193	0.199082	0.267635		A	0.246415	0.303876	0.361511
48	0.347369	0.385745	0.503463	0.326772	0.304479	0.327855	0.0509175	0.06889	0.0426615	0.292252	0.214781	0.277025		T	198.938	185.125	366.092
54	0.399748	0.424702	0.521239	0.338986	0.33388	0.341173	0.0580993	0.0740801	0.0494839	0.302204	0.21801	0.297171
60	0.39192	0.463813	0.530675	0.368693	0.359931	0.349251	0.0623873	0.0879965	0.053333	0.310672	0.223305	0.304371
66	0.481546	0.44733	0.542826	0.40472	0.351997	0.342861	0.0705136	0.102923	0.0551568	0.325099	0.22442	0.313118
72	0.43915	0.485496	0.560244	0.403373	0.368624	0.387847	0.0748046	0.105014	0.0623098	0.335314	0.238081	0.33024
78	0.430923	0.510593	0.547935	0.436025	0.367735	0.386451	0.0788347	0.10592	0.0705268	0.346541	0.243917	0.334538
84	0.497897	0.48295	0.569673	0.435009	0.383541	0.405499	0.088932	0.110303	0.0760507	0.355022	0.24678	0.339196
90	0.49852	0.506721	0.599582	0.46247	0.419152	0.410412	0.087928	0.109994	0.0743523	0.355408	0.253414	0.348451
96	0.517529	0.533213	0.602088	0.459471	0.403214	0.437059	0.0882625	0.111743	0.0873267	0.362702	0.262466	0.358916
102	0.49681	0.504862	0.65712	0.471139	0.445533	0.427101	0.0940005	0.131973	0.0954044	0.375255	0.26184	0.361874
108	0.522844	0.573485	0.635229	0.500127	0.453195	0.445893	0.0984425	0.133766	0.0906818	0.381086	0.268575	0.367249
114	0.53752	0.579596	0.624595	0.504623	0.468106	0.46971	0.10552	0.137036	0.0954331	0.379719	0.276747	0.371396
120	0.564275	0.56467	0.680124	0.517852	0.461768	0.477198	0.111363	0.141185	0.098423	0.395455	0.284604	0.381413
126	0.544053	0.567202	0.646351	0.541452	0.485438	0.489591	0.118493	0.152364	0.106191	0.401231	0.281203	0.384133
132	0.629383	0.583481	0.68195	0.535962	0.503363	0.490517	0.127936	0.160839	0.109073	0.402134	0.282567	0.394462
138	0.551753	0.626823	0.67337	0.564543	0.49641	0.495894	0.145493	0.176315	0.117293	0.403942	0.294746	0.400023
144	0.518511	0.595785	0.710172	0.578472	0.517131	0.517424	0.161732	0.169185	0.11428	0.411012	0.299707	0.404694
150	0.609193	0.644583	0.723061	0.583638	0.530786	0.5127	0.248512	0.166092	0.127542	0.423897	0.297538	0.408262
156	0.62867	0.657317	0.702634	0.576599	0.549972	0.53155	0.204743	0.18883	0.122311	0.429294	0.306858	0.415133

## Sheet: Fig 1E
	10% Run1	10% Run2	10% Run3	7.5% Run1	7.5% Run2	7.5% Run3	5% Run1	5% Run2	5% Run3	2.5% Run1	2.5% Run2	2.5% Run3
Mobile fraction	0.246415	0.303876	0.361511	0.493148	0.434851	0.498983	0.787273	1	0.766071	0.768519	0.809301	0.853803

## Sheet: Fig 1G
# of trials	EndoFL	EndodH0	EndoNBAR
1	435.696	534.82	2410.35
2	584.476	302.528	1735.36
3	416.884	292.13	1159.04

## Sheet: Fig 2C
# of Trials	PRM7	TIL	LPD850-1250	BIN1	Amphiphysin	FBP17	BSA	a-Synuclein
1	30.4168	209.023	423.744	241.644	460.275	1450.61	3.34537	2.65642
2	29.3399	117.588	544.382	264.537	368.983	550.704	3.08172	2.65544
3	19.1491	88.1732	579.371	297.1	228.139	1383.82	2.31167	2.70516

## Sheet: Fig 2D
# Time(s)	TIL 2.5%PEG Run1	TIL 2.5%PEG Run2	TIL 2.5%PEG Run3	FBP17 2.5%PEG Run1	FBP17 2.5%PEG Run2	FBP17 2.5%PEG Run3	PRM7 2.5pcPEGRun1	PRM7 2.5pcPEGRun2	PRM7 2.5pcPEGRun3		Time (s)	LPD 2.5% PEG Run 1	LPD 2.5% PEG Run 2	LPD 2.5% PEG Run 3		# Time(s)	BIN1 2.5pcPEGRun1	BIN1 2.5pcPEGRun2	BIN1 2.5pcPEGRun3		# Time(s)	1uM TIL 10% PEG run 1	1uM TIL 10% PEG run 2	1uM TIL 10% PEG run 3	250nM FBP17 10% PEG run 1	250nM FBP17 10% PEG run 2	250nM FBP17 10% PEG run 3	PRM7 10pcPEGRun1	PRM7 10pcPEGRun2	PRM7 10pcPEGRun3		Time (s)	LPD 10% PEG Run 1	LPD 10% PEG Run 2	LPD 10% PEG Run 3		# Time(s)	BIN1 10% PEG Run 1	BIN1 10% PEG Run 2	BIN1 10% PEG Run 3		# Time(s)	Amph 10%PEG Run1	Amph 10%PEG Run2	Amph 10%PEG Run3		Fits	Fitting equation
-18	1	1	1	1	1	1	1	1	1		-30	1	1	1		-18	1	1	1		-18	1	1	1	1	1	1	1	1	1		-30	1	1	1		-18	1	1	1		-24	1	1	1		Fitting Parameters	TIL 2.5%PEG Run1	TIL 2.5%PEG Run2
-12	1.01897	1.01228	1.00875	0.91908	1.01421	1.02124	1.00188	0.896534	0.791578		-20	1.02	0.996	0.99		-12	0.97	0.904	1.09		-12	0.991183	0.995269	0.994353	1.00384	1.00169	0.989735	0.977853	1.01504	1.00642		-20	1	0.999	0.995		-12	1.05487	1.0077	0.996306		-16	1.02524	0.985947	1.08187		A (mobile fraction)	0	0
-6	1.02644	0.968469	1.01121	0.898705	0.971649	0.978471	1.00246	0.896826	0.796351		-10	1.03	1	0.99		-6	1.02	0.915	1.12		-6	0.998083	0.993043	0.991848	0.993633	1.00991	0.992488	0.979225	0.99345	0.98969		-10	1	1	1		-6	1.03507	0.962527	1.00575		-8	0.95928	0.926773	1.02763		B	0.800461	0.822205
0	0	0	0	0	0	0	0	0	0		0	0	0	0		0	0	0	0		0	0	0	0	0	0	0	0	0	0		0	0	0	0		0	0	0	0		0	0	0	0		T1	24.1221	14.7868
6	0.224729	0.338331	0.19553	0.336012	0.29	0.315621	0.0937034	0.118637	0.0448545		10	0.101	0.0744	0.056		6	0.495	0.291	0.359		6	0.227506	0.263259	0.175252	0.0240336	0.0151001	0.00629485	0.11384	0.129994	0.0923226		10	0.0152	0.0213	0.0197		6	0.013506	0.00934997	0.0326336		8	0.0364012	0.0399055	0.0715541		T2	0	0
12	0.387369	0.518201	0.330564	0.443495	0.443491	0.42359	0.14203	0.16333	0.0655062		20	0.141	0.112	0.0864		12	0.521	0.393	0.487		12	0.356211	0.391336	0.275787	0.0444716	0.0333013	0.0125133	0.161123	0.195948	0.129208		20	0.0299	0.0357	0.0284		12	0.0255561	0.0212087	0.0336295		16	0.0601419	0.0858107	0.0553595			Fitting equation
18	0.480894	0.581969	0.431674	0.446858	0.422357	0.506377	0.159947	0.175743	0.0778631		30	0.151	0.138	0.113		18	0.548	0.39	0.489		18	0.457308	0.468673	0.34007	0.0674864	0.0447809	0.0195834	0.191173	0.211571	0.15101		30	0.0393	0.051	0.0386		18	0.0375627	0.0288995	0.0608307		24	0.0608093	0.0582335	0.0768342		Fitting parameters	TIL 10% PEG Run1	TIL 10% PEG Run2
24	0.534827	0.644795	0.493425	0.466079	0.470011	0.517519	0.175277	0.183967	0.0782677		40	0.164	0.153	0.135		24	0.561	0.427	0.589		24	0.53091	0.527738	0.379974	0.0896935	0.0562889	0.0259368	0.20657	0.222592	0.170603		40	0.0486	0.064	0.0477		24	0.0445625	0.0504762	0.0629225		32	0.0667577	0.108865	0.0634612		A	0.902816	0.804154
30	0.566324	0.71023	0.531903	0.441178	0.457604	0.518021	0.185169	0.19898	0.0880536		50	0.179	0.172	0.151		30	0.489	0.511	0.576		30	0.580304	0.569166	0.406789	0.112915	0.0633553	0.03166	0.209926	0.251556	0.185747		50	0.0554	0.0677	0.0555		30	0.0476395	0.0479614	0.0896072		40	0.084517	0.105586	0.0953327		T	30.1276	23.7606
36	0.619432	0.708267	0.567553	0.483393	0.495253	0.530138	0.190665	0.203362	0.0858794		60	0.186	0.186	0.157		36	0.514	0.458	0.607		36	0.629064	0.606675	0.432691	0.131238	0.0772264	0.0388091	0.216052	0.271277	0.196691		60	0.0602	0.0749	0.0637		36	0.0648812	0.0593866	0.107953		48	0.098152	0.125691	0.160166
42	0.635986	0.722719	0.604171	0.445554	0.501763	0.558658	0.197881	0.205	0.0915947		70	0.189	0.19	0.178		42	0.648	0.578	0.613		42	0.664425	0.64006	0.445702	0.147911	0.0915267	0.0444296	0.224697	0.269343	0.195565		70	0.062	0.0822	0.0722		42	0.0592848	0.0818403	0.119176		56	0.085316	0.152284	0.192749
48	0.656547	0.775316	0.638063	0.483328	0.527066	0.597943	0.209047	0.206595	0.0886002		80	0.197	0.203	0.177		48	0.583	0.551	0.558		48	0.703624	0.663593	0.475449	0.164505	0.0952423	0.0507358	0.248616	0.297694	0.199643		80	0.0655	0.086	0.0793		48	0.0699093	0.0840363	0.133018		64	0.125999	0.154058	0.174649
54	0.67677	0.741731	0.630555	0.509187	0.53529	0.564054	0.213006	0.215238	0.0963184		90	0.206	0.208	0.198		54	0.581	0.541	0.642		54	0.72712	0.677208	0.485909	0.179758	0.102413	0.0537816	0.25447	0.299661	0.19672		90	0.0726	0.0872	0.0854		54	0.0895573	0.0842686	0.149142		72	0.109913	0.134398	0.104655
60	0.705841	0.781113	0.645264	0.466935	0.500906	0.629915	0.209286	0.219193	0.104117		100	0.208	0.214	0.201		60	0.687	0.503	0.766		60	0.749303	0.699143	0.496186	0.20173	0.114022	0.0589271	0.258496	0.29776	0.203589		100	0.0746	0.0944	0.0921		60	0.0945588	0.0851879	0.179252		80	0.148189	0.177204	0.19003
66	0.704753	0.73739	0.667907	0.509137	0.530736	0.626016	0.211221	0.220422	0.106251		110	0.213	0.221	0.219		66	0.697	0.647	0.691		66	0.764999	0.733804	0.511653	0.208438	0.121385	0.0646264	0.277277	0.320835	0.215064		110	0.0778	0.0974	0.0967		66	0.111663	0.0960597	0.184522		88	0.162327	0.145963	0.187365
72	0.714526	0.784636	0.669176	0.49471	0.552559	0.604391	0.217913	0.234584	0.104489		120	0.218	0.222	0.223		72	0.553	0.56	0.69		72	0.773263	0.728901	0.519357	0.213797	0.127231	0.0678906	0.300451	0.335058	0.220709		120	0.0846	0.098	0.0994		72	0.0979825	0.122008	0.194656		96	0.116672	0.203844	0.203357
78	0.738733	0.786744	0.693907	0.517546	0.523537	0.64854	0.219349	0.231732	0.108615		130	0.228	0.237	0.234		78	0.651	0.604	0.588		78	0.804916	0.751387	0.534327	0.221542	0.138601	0.0737548	0.29114	0.347571	0.222555		130	0.0847	0.1	0.107		78	0.121468	0.124625	0.209505		104	0.12789	0.218187	0.222553
84	0.727529	0.782235	0.685777	0.545544	0.569724	0.648961	0.230712	0.239781	0.11072		140	0.23	0.235	0.242		84	0.586	0.696	0.798		84	0.834459	0.765181	0.533109	0.232461	0.135404	0.0780759	0.294707	0.339881	0.230842		140	0.0876	0.105	0.107		84	0.1252	0.138702	0.248194		112	0.148137	0.179551	0.160154
90	0.757934	0.780213	0.708671	0.600647	0.59765	0.651571	0.229278	0.240571	0.113738		150	0.232	0.244	0.251		90	0.607	0.65	0.745		90	0.811406	0.75803	0.545068	0.241274	0.149391	0.084119	0.308343	0.340915	0.218545		150	0.0918	0.105	0.113		90	0.135677	0.153828	0.230593		120	0.113067	0.19626	0.215804
96	0.765834	0.794568	0.710894	0.568103	0.585841	0.690174	0.234116	0.248693	0.119454		160	0.238	0.247	0.257		96	0.663	0.704	0.769		96	0.761931	0.771028	0.551568	0.239321	0.14741	0.0875451	0.311926	0.342625	0.235661		160	0.0963	0.108	0.117		96	0.147195	0.143674	0.253885		128	0.171778	0.198375	0.280749
102	0.746133	0.813405	0.716179	0.580672	0.608383	0.640725	0.247716	0.255995	0.127686		170	0.235	0.251	0.261		102	0.744	0.596	0.775		102	0.86226	0.782958	0.552308	0.253916	0.144696	0.0909653	0.313698	0.358502	0.232967		170	0.0946	0.109	0.123		102	0.164138	0.167897	0.269397		136	0.185299	0.200969	0.277626
108	0.768567	0.807135	0.70486	0.595264	0.623079	0.691323	0.245437	0.25534	0.131716		180	0.25	0.254	0.267		108	0.699	0.703	0.766		108	0.900656	0.79948	0.560299	0.258462	0.152793	0.0978456	0.329684	0.362328	0.238661		180	0.0989	0.109	0.125		108	0.162016	0.17279	0.268215		144	0.168068	0.236955	0.330588
114	0.789929	0.776739	0.730944	0.564671	0.56079	0.690105	0.250323	0.265322	0.133978		190	0.248	0.267	0.282		114	0.766	0.672	0.785		114	0.909947	0.796037	0.568122	0.266199	0.162424	0.0993479	0.330258	0.382962	0.242294		190	0.101	0.113	0.129		114	0.178425	0.180755	0.274526		152	0.243285	0.204291	0.401473
120	0.792745	0.840486	0.747931	0.606694	0.584704	0.715685	0.262393	0.271101	0.139675		200	0.254	0.264	0.284		120	0.813	0.711	0.736		120	0.917837	0.807133	0.57282	0.269263	0.164205	0.10494	0.329105	0.379319	0.247377		200	0.0997	0.115	0.129		120	0.182987	0.193096	0.272649		160	0.182513	0.249319	0.338312
126	0.787358	0.718132	0.741283	0.593058	0.629075	0.721928	0.263894	0.276104	0.147619		210	0.26	0.264	0.286		126	0.765	0.732	0.928		126	0.911519	0.818258	0.568061	0.27222	0.167203	0.108215	0.336781	0.377393	0.237706		210	0.104	0.122	0.14		126	0.187649	0.198435	0.300367		168	0.215913	0.221862	0.406963
132	0.784725	0.795829	0.735657	0.685622	0.622394	0.714241	0.274901	0.279649	0.150507		220	0.263	0.268	0.291		132	0.802	0.678	0.912		132	0.920476	0.82389	0.582292	0.282669	0.176105	0.112679	0.347096	0.400549	0.24736		220	0.109	0.118	0.138		132	0.202978	0.20338	0.30823		176	0.206991	0.185749	0.443532
138	0.78458	0.802884	0.752878	0.585872	0.647562	0.738456	0.285704	0.278504	0.157369		230	0.266	0.272	0.296		138	0.713	0.657	0.744		138	0.933751	0.84331	0.584799	0.285041	0.178194	0.111712	0.354976	0.393835	0.256804		230	0.109	0.12	0.139		138	0.219309	0.195411	0.316568		184	0.237305	0.253453	0.351424
144	0.798263	0.912396	0.747318	0.612233	0.636041	0.783471	0.2893	0.293924	0.161877		240	0.267	0.28	0.302		144	0.794	0.767	0.912		144	0.928526	0.847506	0.590284	0.290941	0.1799	0.116043	0.361422	0.410388	0.259251		240	0.11	0.121	0.145		144	0.220878	0.217457	0.336669		192	0.268671	0.231426	0.38803
150	0.817192	0.838569	0.738742	0.641631	0.564295	0.762813	0.289701	0.289538	0.162923		250	0.272	0.281	0.309		150	0.827	0.776	0.844		150	0.94062	0.837263	0.60204	0.2951	0.1752	0.121674	0.371431	0.413037	0.26735		250	0.115	0.12	0.15		150	0.217459	0.231884	0.34629		200	0.248316	0.285934	0.393641
156	0.80067	0.860887	0.753288	0.626056	0.651765	0.758594	0.30689	0.300144	0.172018		260	0.289	0.289	0.31		156	0.79	0.736	0.845		156	0.908068	0.847507	0.601218	0.296183	0.189705	0.122649	0.362793	0.408016	0.277318		260	0.115	0.125	0.151		156	0.228746	0.235272	0.335156		208	0.239736	0.24593	0.399942
162	0.807945	0.829053	0.745014	0.684574	0.705268	0.739708	0.313399	0.309145	0.175843																																	216	0.237511	0.319611	0.365219
168	0.833554	0.840613	0.769812	0.766951	0.647581	0.752808	0.316413	0.317617	0.184397																																	224	0.286875	0.300932	0.455435
174	0.833933	0.876312	0.767077	0.702612	0.663941	0.782008	0.32377	0.32416	0.191167																																	232	0.280341	0.321161	0.328536
180	0.820808	0.929258	0.771039	0.76523	0.652282	0.79727	0.333973	0.338417	0.19479																																	240	0.240393	0.308651	0.404419
186	0.813931	0.856162	0.771307	0.76357	0.650586	0.792803	0.343737	0.342711	0.197014																																	248	0.244104	0.277097	0.500444
192	0.828332	0.853981	0.772649	0.756314	0.642549	0.777843	0.347527	0.346694	0.200006																																	256	0.277434	0.281812	0.367636
198	0.835497	0.869437	0.777494	0.748395	0.678451	0.785042	0.358139	0.360639	0.209331																																	264	0.275111	0.299329	0.313098
204	0.843376	0.875585	0.78588	0.686007	0.684412	0.765504	0.36646	0.369501	0.21715																																	272	0.314037	0.360374	0.322058
210	0.825692	0.867602	0.795855	0.799329	0.690516	0.786847	0.37037	0.373601	0.220833																																	280	0.301678	0.38124	0.345938
216	0.867245	0.860032	0.788339	0.842721	0.705662	0.801806	0.380873	0.378253	0.22785																																	288	0.339211	0.345277	0.362971
[truncated: 20 more columns]

## Sheet: Fig 2G
	Endo	Amph			Endo	BIN1
Distance (um)	Intensity	Intensity		Distance (um)	Intensity	Intensity
0	85	56		0	156	207
0.04143	30	52		0.04143	154	154
0.08286	27	30		0.08286	156	151
0.1243	31	30		0.1243	152	166
0.16573	53	46		0.16573	165	222
0.20716	36	48		0.20716	157	161
0.24859	30	30		0.24859	153	155
0.29002	43	34		0.29002	173	154
0.33146	71	79		0.33146	154	157
0.37289	44	36		0.37289	166	156
0.41432	31	52		0.41432	154	179
0.45575	29	45		0.45575	196	152
0.49718	57	65		0.49718	158	222
0.53862	31	108		0.53862	155	155
0.58005	85	71		0.58005	155	177
0.62148	88	123		0.62148	152	176
0.66291	65	91		0.66291	170	169
0.70434	52	202		0.70434	205	165
0.74578	81	116		0.74578	191	167
0.78721	64	103		0.78721	238	200
0.82864	69	182		0.82864	168	208
0.87007	255	151		0.87007	191	184
0.9115	214	403		0.9115	213	229
0.95294	388	327		0.95294	347	162
0.99437	425	631		0.99437	329	332
1.0358	471	688		1.0358	296	220
1.07723	1207	684		1.07723	332	232
1.11867	1381	805		1.11867	477	403
1.1601	1689	785		1.1601	573	282
1.20153	1721	796		1.20153	509	391
1.24296	1681	634		1.24296	703	442
1.28439	1636	647		1.28439	919	600
1.32583	1353	445		1.32583	907	1026
1.36726	1744	423		1.36726	1133	936
1.40869	1914	624		1.40869	1521	956
1.45012	1800	391		1.45012	1364	1105
1.49155	2698	322		1.49155	1280	1116
1.53299	1774	450		1.53299	2380	1106
1.57442	2167	237		1.57442	1737	1136
1.61585	2046	502		1.61585	1877	1459
1.65728	2095	433		1.65728	1499	1361
1.69871	2158	547		1.69871	1627	1363
1.74015	2456	394		1.74015	1980	1085
1.78158	2044	265		1.78158	1586	1358
1.82301	1880	527		1.82301	1681	1326
1.86444	1735	267		1.86444	1659	1596
1.90587	1855	375		1.90587	1528	1183
1.94731	2062	350		1.94731	1556	1409
1.98874	2059	234		1.98874	1569	1236
2.03017	2053	273		2.03017	1688	1387
2.0716	2118	281		2.0716	1744	1171
2.11303	2122	326		2.11303	1519	972
2.15447	2491	403		2.15447	1997	1075
2.1959	1838	295		2.1959	1797	1148
2.23733	2092	273		2.23733	1478	1383
2.27876	2217	389		2.27876	1290	1475
2.32019	2484	209		2.32019	1520	1077
2.36163	2207	401		2.36163	1798	1121
2.40306	2404	510		2.40306	1729	1062
2.44449	1906	440		2.44449	1926	1370
2.48592	2444	219		2.48592	1666	1277
2.52735	2465	245		2.52735	1573	972
2.56879	2431	251		2.56879	1658	1469
2.61022	2642	288		2.61022	2176	1116
2.65165	1991	228		2.65165	1670	1184
2.69308	2970	266		2.69308	1585	918
2.73451	2116	371		2.73451	1195	1081
2.77595	2330	353		2.77595	1601	1623
2.81738	2478	178		2.81738	1783	1211
2.85881	2665	398		2.85881	1447	1278
2.90024	1701	413		2.90024	1522	1450
2.94167	1926	323		2.94167	1371	1382
2.98311	2530	342		2.98311	1782	1014
3.02454	2077	229		3.02454	1835	1262
3.06597	2676	501		3.06597	1951	1337
3.1074	2317	357		3.1074	1429	1440
3.14883	2527	327		3.14883	1470	1281
3.19027	1957	216		3.19027	1573	1283
3.2317	2038	203		3.2317	1643	1330
3.27313	2313	367		3.27313	2060	1011
3.31456	2691	177		3.31456	1830	1298
3.356	2159	208		3.356	1738	813
3.39743	2746	349		3.39743	1810	1505
3.43886	2174	236		3.43886	1734	1273
3.48029	1965	231		3.48029	1780	1134
3.52172	2826	327		3.52172	1408	1338
3.56316	2768	293		3.56316	1428	1129
3.60459	2980	333		3.60459	1598	1079
3.64602	2581	151		3.64602	1737	1291
3.68745	1675	531		3.68745	1855	841
3.72888	2585	457		3.72888	2033	1098
3.77032	2487	618		3.77032	1705	933
3.81175	2158	296		3.81175	1893	979
3.85318	2305	410		3.85318	1806	1158
3.89461	2288	510		3.89461	1590	1323
3.93604	2399	324		3.93604	1751	1179
3.97748	2310	147		3.97748	1270	1254
4.01891	2563	481		4.01891	1929	1196
4.06034	1994	359		4.06034	1691	1038
4.10177	2548	197		4.10177	1620	1224
4.1432	2412	320		4.1432	1707	1508
4.18464	2198	201		4.18464	1937	1455
4.22607	2375	311		4.22607	2002	1123
4.2675	2582	342		4.2675	1605	1084
4.30893	2146	308		4.30893	1645	1061
4.35036	2434	278		4.35036	1662	1380
4.3918	1937	179		4.3918	1814	1335
4.43323	2479	101		4.43323	2014	1049
4.47466	2389	341		4.47466	1914	1188
4.51609	1840	210		4.51609	1694	1224
4.55752	2752	277		4.55752	1699	1467
4.59896	3077	257		4.59896	1855	1253
4.64039	2374	259		4.64039	1861	1159
4.68182	1929	193		4.68182	1466	1402
4.72325	2149	196		4.72325	1871	1281
4.76468	1817	222		4.76468	2027	1346
4.80612	2276	246		4.80612	1710	1000
4.84755	2458	176		4.84755	1919	1149
4.88898	2217	324		4.88898	1866	1036
4.93041	2006	408		4.93041	1535	1256
4.97184	2258	322		4.97184	1877	1325
5.01328	2281	375		5.01328	1567	1089
5.05471	2718	343		5.05471	1681	1239
5.09614	2634	248		5.09614	1643	1149
5.13757	2393	344		5.13757	1668	1394
5.179	1726	261		5.179	1952	1080
5.22044	2094	363		5.22044	1777	1456
5.26187	1992	349		5.26187	1888	931
5.3033	2188	428		5.3033	1425	999
5.34473	1825	296		5.34473	1786	896
5.38617	1869	344		5.38617	1563	1241
5.4276	1714	355		5.4276	1429	1156
5.46903	1514	232		5.46903	1472	1180
5.51046	1857	341		5.51046	1492	1286
5.55189	1790	554		5.55189	1405	1095
5.59333	1725	513		5.59333	1116	1195
5.63476	1991	442		5.63476	1299	944
5.67619	1593	470		5.67619	1099	1035
5.71762	1566	474		5.71762	630	833
5.75905	1487	547		5.75905	661	676
5.80049	964	444		5.80049	518	431
5.84192	1409	561		5.84192	257	301
5.88335	1154	738		5.88335	317	398
5.92478	720	542		5.92478	284	272
5.96621	514	635		5.96621	341	265
6.00765	413	397		6.00765	221	163
6.04908	172	513		6.04908	155	185
6.09051	160	539		6.09051	173	210
6.13194	78	282		6.13194	154	243
6.17337	183	287		6.17337	162	157
6.21481	66	122		6.21481	168	195
6.25624	121	141		6.25624	189	154
6.29767	105	155		6.29767	154	181
6.3391	74	152		6.3391	153	178
6.38053	123	96		6.38053	196	166
6.42197	70	101		6.42197	153	162
6.4634	65	39		6.4634	149	155
6.50483	83	44		6.50483	155	170
6.54626	65	55		6.54626	156	150
6.58769	36	37		6.58769	155	168
6.62913	31	84		6.62913	154	154
6.67056	89	31		6.67056	154	162
6.71199	46	70		6.71199	153	165
6.75342	31	37		6.75342	153	154
6.79485	28	25		6.79485	150	156
6.83629	44	49		6.83629	153	153
6.87772	33	25		6.87772	153	152
6.91915	107	26		6.91915	150	152
6.96058	60	48		6.96058	154	154
				7.00201	154	172
				7.04345	225	185
				7.08488	155	156
				7.12631	0	0

## Sheet: Fig 3C
	EFL Run1	EFL Run2	EFL Run3	TIL Run1	TIL Run2	TIL Run3		Fitting Parameters	TIL Run1	TIL Run2	TIL Run3	Endo Run1	Endo Run2	Endo Run3
# Time(s)	Normalized Intensity	Normalized Intensity	Normalized Intensity	Normalized Intensity	Normalized Intensity	Normalized Intensity
-9	1	1	1	1	1	1		A	0.720702	0.687984	0.676448	0.114747	0.20622	0.171371
-6	1.00404	1.01992	0.996515	1.00929	1.05036	0.982373		T (s)	6.5767	3	3.67258	31.6079	38.3253	32.336
-3	1.00348	0.997023	1.04509	1.00765	1.05003	0.976651
0	0	0	0	0	0	0
3	0.0237802	0.0393548	0.0390513	0.316453	0.571649	0.368409		Fitting equation
6	0.0397677	0.0472982	0.0483105	0.461695	0.542094	0.569874
9	0.0434293	0.0538016	0.0574023	0.54745	0.599707	0.621334
12	0.0487695	0.0754601	0.0716368	0.593399	0.609299	0.666758
15	0.059688	0.0808468	0.0779307	0.620951	0.554442	0.597128
18	0.0631893	0.0785338	0.0819004	0.653296	0.618686	0.63176
21	0.0587915	0.101617	0.0712344	0.631857	0.665396	0.628925
24	0.0655198	0.0968293	0.0886728	0.665264	0.639294	0.661961
27	0.0667798	0.0997734	0.0899513	0.68029	0.698899	0.590796
30	0.066464	0.108649	0.106688	0.671453	0.601022	0.702267
33	0.0754876	0.11707	0.106078	0.690881	0.661036	0.607751
36	0.0728189	0.128151	0.112366	0.715742	0.634117	0.723761
39	0.0721861	0.133586	0.121853	0.672673	0.655982	0.658615
42	0.0772398	0.141966	0.122446	0.705091	0.683478	0.694483
45	0.0792824	0.13863	0.128152	0.734609	0.642831	0.636615
48	0.0792834	0.139698	0.127438	0.717093	0.654575	0.662186
51	0.0808743	0.137712	0.132801	0.707587	0.645866	0.65418
54	0.0894007	0.140523	0.125951	0.73118	0.690431	0.66992
57	0.0823396	0.146303	0.126792	0.72695	0.704349	0.690984
60	0.0964789	0.170015	0.131697	0.702414	0.714887	0.633375
63	0.0928956	0.135623	0.146393	0.743604	0.718814	0.645211
66	0.0951596	0.16199	0.15165	0.720876	0.749406	0.683421
69	0.0946666	0.169678	0.144553	0.72979	0.714329	0.648261
72	0.100083	0.173992	0.148577	0.731637	0.691208	0.690536
75	0.107974	0.176593	0.145699	0.726382	0.736854	0.836276
78	0.107678	0.192873	0.152856	0.703056	0.734665	0.773379
81	0.104476	0.185067	0.162275	0.739736	0.674885	0.667927
84	0.110004	0.185002	0.163435	0.717429	0.704846	0.640204
87	0.109997	0.178279	0.170927	0.740583	0.729877	0.696617
90	0.108611	0.175724	0.166606	0.734437	0.704117	0.766841
93	0.111172	0.195436	0.166592	0.746678	0.707064	0.637535
96	0.108953	0.198901	0.160672	0.7229	0.735808	0.684191
99	0.1091	0.201673	0.159931	0.723575	0.768479	0.714026
102	0.123593	0.205607	0.174629	0.767972	0.784692	0.733267
105	0.116901	0.187271	0.169298	0.787222	0.719296	0.667764
108	0.126443	0.204817	0.174605	0.753823	0.742845	0.660307

## Sheet: Fig 3D
	EFL Run1	EFL Run2	EFL Run3			PRM7_Run1	PRM7_Run2	PRM7_Run3					# Parameter	Endo Run1	Endo Run2	Endo Run3	PRM7 Run 1	PRM7 Run 2	PRM7 Run 3
# Time(s)	Normalized Intensity	Normalized Intensity	Normalized Intensity		# Time(s)	Normalized Intensity	Normalized Intensity	Normalized Intensity		Fitting equation			A	0.574588	0.473721	0.50337	0.62	0.73	0.9
-18	1	1	1		-0.5217	1	1	1					T (s)	31.1148	32.4977	29.7477	0.24	0.4	1.28
-12	0.982279	0.982724	0.965425		-0.3478	0.92296	0.99923	0.84548
-6	0.966222	0.974799	0.931481		-0.1739	0.74168	1.07799	0.93749
0	0	0	0		0	0	0	0
6	0.142307	0.132379	0.177419		0.1739	0.35494	0.22169	0.29657
12	0.240573	0.206749	0.242752		0.3478	0.42941	0.50618	0.62898
18	0.289181	0.241717	0.278031		0.5217	0.60737	0.5074	0.59245
24	0.334062	0.271639	0.303402		0.6956	0.68951	0.63797	0.71275
30	0.362298	0.298449	0.327853		0.8695	0.42005	0.64439	0.52539
36	0.40058	0.315349	0.344563		1.0434	0.57307	0.5177	0.62509
42	0.421397	0.32613	0.360247		1.2173	0.48903	0.68096	0.69208
48	0.420294	0.345388	0.368225		1.3912	0.74044	0.71685	0.57931
54	0.446448	0.366271	0.388612		1.5651	0.80249	0.84571	0.60027
60	0.473888	0.367985	0.408352		1.739	0.57953	0.78969	0.79765
66	0.47942	0.382512	0.414617		1.9129	0.48249	0.74824	0.50059
72	0.487009	0.403861	0.427173		2.0868	0.59131	0.68492	0.6811
78	0.498655	0.415387	0.440582		2.2607	0.64404	0.68406	0.72688
84	0.521968	0.416781	0.442915		2.4346	0.53183	0.77793	0.65848
90	0.521801	0.425343	0.465083		2.6085	0.55201	0.58727	0.68086
96	0.529786	0.429263	0.469159		2.7824	0.48891	0.72332	0.72647
102	0.543324	0.441047	0.476156		2.9563	0.60224	0.77086	0.75524
108	0.553112	0.448534	0.475817		3.1302	0.59385	0.63193	0.71222
114	0.568045	0.459704	0.498012		3.3041	0.41316	0.74317	0.76448
120	0.567811	0.462665	0.492131		3.478	0.65158	0.72422	0.73368
126	0.580037	0.473503	0.518473		3.6519	0.54863	0.76819	0.64797
132	0.581086	0.477445	0.517412		3.8258	0.65312	0.72156	0.88632
138	0.589159	0.488214	0.51732		3.9997	0.56112	0.80182	0.77742
144	0.591997	0.487997	0.536779		4.1736	0.61125	0.77526	0.76281
150	0.591967	0.507932	0.535972		4.3475	0.54017	0.68985	0.68517
156	0.603824	0.504402	0.547209		4.5214	0.58508	0.72544	0.75918
					4.6953	0.68717	0.6329	0.80066
					4.8692	0.61089	0.69906	0.77823
					5.0431	0.67495	0.7906	0.69081
					5.217	0.52535	0.591	0.69488
					5.3909	0.59933	0.86418	0.71651
					5.5648	0.69247	0.70244	0.69692
					5.7387	0.5407	0.81849	0.90443
					5.9126	0.59105	0.51004	0.65424
					6.0865	0.55018	0.6298	0.70967
					6.2604	0.4754	0.81981	0.9132
					6.4343	0.53495	0.68669	0.79987
					6.6082	0.52491	0.5901	0.85496
					6.7821	0.65772	0.6838	0.62156
					6.956	0.5512	0.5939	0.80074
					7.1299	0.69664	0.82089	0.88297
					7.3038	0.50603	0.7181	0.88528
					7.4777	0.74029	0.76618	0.85053
					7.6516	0.47359	0.73219	0.83584
					7.8255	0.58356	0.65969	0.83602
					7.9994	0.64378	0.71375	0.84593
					8.1733	0.55993	0.6648	0.86115
					8.3472	0.48748	0.93065	0.82405
					8.5211	0.61769	0.78339	0.69424
					8.695	0.80057	0.68423	0.75415
					8.8689	0.57584	0.83863	1.11577
					9.0428	0.60795	0.7492	0.87804
					9.2167	0.66544	0.80195	0.82546
					9.3906	0.54521	0.73663	1.00429
					9.5645	0.58719	0.71984	0.79696
					9.7384	0.58153	0.70786	0.99881
					9.9123	0.62757	0.97222	0.87352
					10.0862	0.57027	0.65996	0.7641
					10.2601	0.54987	0.68753	0.9193
					10.434	0.69046	0.68798	0.8462
					10.6079	0.6002	0.63497	0.88494
					10.7818	0.62551	0.79708	1.08941
					10.9557	0.86476	0.68734	0.95481
					11.1296	0.5313	0.8424	1.01948
					11.3035	0.66764	0.90714	0.93699
					11.4774	0.67736	0.99837	1.02242
					11.6513	0.71874	0.58079	0.88691
					11.8252	0.68472	0.79339	1.04409
					11.9991	0.61818	0.63837	0.94428
					12.173	0.69799	0.7191	0.96327
					12.3469	0.61563	0.73116	1.04044
					12.5208	0.62681	0.766	0.93077
					12.6947	0.62787	0.80946	0.88405
					12.8686	0.68293	0.68388	0.88972
					13.0425	0.68212	0.66113	0.99038
					13.2164	0.69934	0.71358	0.96464
					13.3903	0.73673	0.68391	1.04928
					13.5642	0.53737	0.78546	1.16533
					13.7381	0.65169	0.83719	1.04938
					13.912	0.76767	0.6417	0.78568
					14.0859	0.67669	0.6719	0.95899
					14.2598	0.59713	0.77446	1.00203
					14.4337	0.71503	0.69577	1.17215
					14.6076	0.80891	0.83798	0.91184
					14.7815	0.68596	1.01287	1.08071
					14.9554	0.71669	0.91231	1.12312
					15.1293	0.65962	0.59479	1.00506
					15.3032	0.67404	0.71321	1.08622
					15.4771	0.60407	0.75823	1.07982
					15.651	0.62079	0.60971	1.03712
					15.8249	0.6716	0.69618	1.04011
					15.9988	0.83488	0.65052	1.01245
					16.1727	0.75113	0.66024	1.06011
					16.3466	0.6555	0.80193	0.97963
					16.5205	0.69251	0.54062	1.12707
					16.6944	0.65655	0.8499	0.8765

## Sheet: Fig 3E
	EFL Run1	EFL Run2	EFL Run3			LPD_Run1	LPD_Run2	LPD_Run3					# Parameter	Endo Run1	Endo Run2	Endo Run3	LPD Run 1	LPD Run 2	LPD Run 3
# Time(s)	Normalized Intensity	Normalized Intensity	Normalized Intensity		# Time(s)	Normalized Intensity	Normalized Intensity	Normalized Intensity		Fitting equation			A	0.33	0.16	0.18	0.62	0.53	0.54
-2.4687	1	1	1			1	1	1					T (s)	6.6	5	8.6	4.6	9	4.1
-1.6458	0.99326	1.00206	1.02725			1.01222	1.02306	1.00489
-0.8229	0.95256	0.93751	1.00805			1.03416	1.0916	0.98118
0	0	0	0			0	0	0
0.8229	0.06367	0.03772	0.02589			0.20823	0.13058	0.16958
1.6458	0.1124	0.07017	0.04308			0.29979	0.16091	0.24738
2.4687	0.12921	0.08752	0.06171			0.3091	0.19817	0.32756
3.2916	0.16166	0.08751	0.07303			0.42285	0.28013	0.33722
4.1145	0.18295	0.10021	0.08668			0.41446	0.2766	0.33256
4.9374	0.19559	0.09964	0.1074			0.43173	0.26056	0.41817
5.7603	0.21143	0.11221	0.10449			0.43664	0.34224	0.41509
6.5832	0.21243	0.12457	0.11084			0.49684	0.38136	0.43676
7.4061	0.23748	0.13711	0.12176			0.44908	0.28381	0.40909
8.229	0.22459	0.12654	0.11994			0.46039	0.31582	0.43529
9.0519	0.24712	0.12286	0.12023			0.51829	0.32947	0.46099
9.8748	0.25391	0.13835	0.13925			0.51001	0.39496	0.47848
10.6977	0.25189	0.1335	0.12369			0.50667	0.32986	0.45806
11.5206	0.2511	0.13859	0.12974			0.52935	0.39554	0.48227
12.3435	0.28074	0.13555	0.12896			0.52723	0.3625	0.51368
13.1664	0.26605	0.13933	0.14918			0.5073	0.446	0.43979
13.9893	0.28123	0.1344	0.13474			0.53626	0.4005	0.49827
14.8122	0.28506	0.12767	0.14157			0.56762	0.40707	0.47807
15.6351	0.29359	0.14953	0.13443			0.51932	0.4079	0.47899
16.458	0.27007	0.13873	0.1566			0.52921	0.3905	0.48566
17.2809	0.2902	0.14079	0.13949			0.57053	0.38063	0.5054
18.1038	0.28213	0.16828	0.14426			0.57531	0.39395	0.5184
18.9267	0.2779	0.13299	0.16532			0.55217	0.43459	0.5059
19.7496	0.28919	0.16476	0.16283			0.5769	0.36281	0.54014
20.5725	0.28329	0.15672	0.15189			0.61041	0.38817	0.48251
21.3954	0.31109	0.15491	0.16989			0.57149	0.39956	0.53572
22.2183	0.31199	0.15584	0.16623			0.55358	0.4698	0.50929
23.0412	0.30683	0.14472	0.16215			0.57835	0.43146	0.54258
23.8641	0.32476	0.15017	0.14898			0.63023	0.40678	0.56675
24.687	0.29331	0.1578	0.16179			0.59132	0.49088	0.51463
25.5099	0.29288	0.1404	0.16726			0.59395	0.46006	0.51137
26.3328	0.31511	0.16524	0.16033			0.606	0.46941	0.56182
27.1557	0.32971	0.15622	0.16499			0.64592	0.4844	0.50525
27.9786	0.30103	0.1665	0.15274			0.60839	0.50419	0.55867
28.8015	0.31905	0.15679	0.1544			0.61151	0.46819	0.51983
29.6244	0.32547	0.15967	0.15553			0.64996	0.47264	0.54892
30.4473	0.32886	0.15637	0.1731			0.64642	0.47498	0.53224
31.2702	0.30741	0.1474	0.17773			0.62142	0.52963	0.55494
32.0931	0.31947	0.16635	0.16282			0.66071	0.54315	0.51756
32.916	0.29815	0.16286	0.1577			0.61581	0.46512	0.52345
33.7389	0.33092	0.17152	0.1703			0.6237	0.47083	0.53105
34.5618	0.3363	0.14699	0.17919			0.65294	0.5086	0.55029
35.3847	0.32547	0.16668	0.16601			0.62433	0.51017	0.56399
36.2076	0.32681	0.17625	0.17975			0.64326	0.51412	0.54118
37.0305	0.31892	0.16725	0.18526			0.61406	0.50275	0.52154
37.8534	0.31608	0.16304	0.16766			0.58629	0.52376	0.51858
38.6763	0.35806	0.17099	0.19096			0.63254	0.50585	0.5561
39.4992	0.3432	0.15889	0.19251			0.58523	0.52323	0.56234
40.3221	0.33591	0.15358	0.19719			0.64094	0.56258	0.55767
41.145	0.34866	0.17615	0.17811			0.6396	0.55852	0.54622
41.9679	0.33809	0.17802	0.18394			0.62502	0.52073	0.55014
42.7908	0.33656	0.16549	0.19244			0.65008	0.52651	0.56275
43.6137	0.34076	0.15889	0.19173			0.61447	0.52013	0.55523
44.4366	0.34699	0.17449	0.18579			0.66508	0.57934	0.53121
45.2595	0.33566	0.15888	0.18626			0.61561	0.58223	0.58443
46.0824	0.33903	0.17896	0.18427			0.68362	0.55554	0.54232
46.9053	0.33442	0.16043	0.1953			0.67935	0.51004	0.54487
47.7282	0.33623	0.17907	0.18795			0.68266	0.58405	0.60233
48.5511	0.34519	0.15591	0.18517			0.64008	0.53873	0.57481
49.374	0.346	0.17187	0.19072			0.67444	0.55912	0.63026
50.1969	0.33305	0.15863	0.17817			0.65564	0.52895	0.61593
51.0198	0.33153	0.17239	0.20491			0.64243	0.49973	0.57848
51.8427	0.36221	0.17043	0.20062			0.65669	0.56844	0.57234
52.6656	0.33864	0.17551	0.19766			0.61559	0.58219	0.57654
53.4885	0.34057	0.18065	0.20045			0.63118	0.53902	0.59355
54.3114	0.3449	0.177	0.19462			0.63717	0.55697	0.58485
55.1343	0.36414	0.16452	0.2			0.6986	0.5805	0.57248
55.9572	0.36037	0.16178	0.18493			0.60286	0.58184	0.5689
56.7801	0.37878	0.16307	0.20331			0.69944	0.54604	0.56132
57.603	0.36541	0.18854	0.21654			0.65578	0.5175	0.61564
58.4259	0.35118	0.17082	0.20347			0.71492	0.53542	0.59253
59.2488	0.34888	0.16728	0.19169			0.70916	0.62093	0.56993
60.0717	0.35636	0.1858	0.19755			0.61374	0.65135	0.60258
60.8946	0.34108	0.19566	0.20841			0.65734	0.66376	0.60868
61.7175	0.36174	0.19201	0.19549			0.66285	0.58224	0.59231
62.5404	0.33964	0.20174	0.21094			0.66758	0.61214	0.58484
63.3633	0.38123	0.18762	0.21758			0.66651	0.60102	0.57284
64.1862	0.36817	0.19897	0.21162			0.67486	0.58155	0.60498
65.0091	0.36945	0.2039	0.20742			0.70491	0.5663	0.62255
65.832	0.36569	0.18452	0.1946			0.68599	0.55923	0.58448
66.6549	0.37764	0.19535	0.21465			0.70659	0.58837	0.60991
67.4778	0.36705	0.18127	0.20344			0.71666	0.53799	0.6104
68.3007	0.36046	0.19033	0.20786			0.7128	0.56899	0.61163
69.1236	0.3681	0.17481	0.20745			0.71743	0.62236	0.64287
69.9465	0.37962	0.2129	0.21704			0.6789	0.57733	0.55462
70.7694	0.37992	0.21485	0.20743			0.72058	0.6078	0.5866
71.5923	0.37038	0.19669	0.22161			0.71544	0.62517	0.59614
72.4152	0.36682	0.19679	0.21961			0.70844	0.60293	0.57409
73.2381	0.37579	0.20351	0.2083			0.69593	0.59454	0.60428
74.061	0.39209	0.20483	0.2324			0.70328	0.57113	0.61389
74.8839	0.3757	0.20362	0.21249			0.69467	0.6248	0.61105
75.7068	0.37487	0.19725	0.21127			0.71449	0.60253	0.58145
76.5297	0.3743	0.2041	0.2273			0.75038	0.61567	0.5745
77.3526	0.3704	0.19958	0.21607			0.72458	0.61247	0.65599
78.1755	0.38849	0.19171	0.21919			0.73232	0.61785	0.60736
78.9984	0.37215	0.22712	0.2224			0.68024	0.64365	0.60289
79.8213	0.3684	0.20441	0.22384			0.68647	0.64355	0.58187
80.6442	0.37639	0.19509	0.2146			0.68753	0.65433	0.61691
81.4671	0.39109	0.2112	0.2185			0.73842	0.65084	0.61861
82.29	0.39449	0.20704	0.22293			0.72561	0.60724	0.60725
83.1129	0.375	0.20248	0.21814			0.6842	0.65602	0.62923
83.9358	0.40658	0.203	0.2241			0.70862	0.66687	0.62642
84.7587	0.39718	0.18911	0.21584			0.72058	0.64382	0.65606
85.5816	0.39543	0.21958	0.21881			0.73041	0.63836	0.65864
86.4045	0.40351	0.21109	0.23589			0.71558	0.58861	0.62885
87.2274	0.38398	0.20579	0.22892			0.72194	0.60973	0.64617
88.0503	0.40744	0.20027	0.22951			0.68161	0.61182	0.62183
88.8732	0.39461	0.2225	0.23646			0.70775	0.71889	0.6667
89.6961	0.39566	0.23321	0.23346			0.73021	0.6069	0.61613
90.519	0.41706	0.23581	0.22606			0.73342	0.64893	0.66732
91.3419	0.41249	0.20712	0.23023			0.75893	0.61989	0.62627
92.1648	0.41052	0.232	0.22634			0.7261	0.63769	0.64492
92.9877	0.40288	0.20198	0.23502			0.74121	0.69248	0.61956
93.8106	0.41793	0.22853	0.22906			0.7039	0.646	0.67049
94.6335	0.41155	0.23505	0.23205			0.7205	0.60091	0.63411
95.4564	0.40246	0.20601	0.2335			0.73239	0.67838	0.63235
96.2793	0.41186	0.22795	0.24138			0.71144	0.71596	0.65455
97.1022	0.41991	0.20804	0.24139			0.72843	0.69325	0.68443
97.9251	0.38324	0.22827	0.24524			0.69937	0.70192	0.64318
98.748	0.39191	0.22882	0.24796			0.7053	0.6615	0.68593
99.5709	0.40089	0.22353	0.21979			0.71517	0.70037	0.65076
100.394	0.39672	0.22524	0.22713			0.75423	0.70034	0.65021
101.217	0.42258	0.21998	0.23778			0.75495	0.67746	0.67341
102.04	0.4114	0.24428	0.24944			0.78075	0.63262	0.657
102.862	0.42297	0.23372	0.24443			0.72691	0.75338	0.65287
103.685	0.41637	0.22772	0.24838			0.72978	0.68731	0.63727
104.508	0.44087	0.21594	0.24307			0.72368	0.66139	0.68548
105.331	0.43278	0.22849	0.23115			0.71456	0.66246	0.68101
106.154	0.41985	0.23056	0.24333			0.73402	0.67917	0.65661
106.977	0.40659	0.23821	0.25079			0.71995	0.66377	0.69741
107.8	0.41164	0.23736	0.22789			0.74124	0.6749	0.67461
108.623	0.42145	0.22929	0.2392			0.74037	0.68501	0.67771
109.446	0.41105	0.23802	0.24879			0.76604	0.65875	0.67482
110.269	0.42397	0.22595	0.23564			0.71526	0.63022	0.64493
111.091	0.43903	0.23053	0.23451			0.70472	0.63347	0.66029
111.914	0.43441	0.23662	0.25716			0.74657	0.69261	0.66952
112.737	0.43387	0.25124	0.26314			0.75715	0.68257	0.67576
113.56	0.4134	0.23518	0.24719			0.75182	0.73954	0.66385
114.383	0.41948	0.24205	0.2499			0.73792	0.65914	0.71493
115.206	0.42692	0.22892	0.25207			0.75688	0.64745	0.6761
116.029	0.43784	0.27604	0.24109			0.72899	0.7148	0.70811
116.852	0.43662	0.23722	0.25535			0.7563	0.66043	0.67732
117.675	0.44042	0.23759	0.24265			0.74557	0.67029	0.6673
118.498	0.40417	0.24142	0.24126			0.7454	0.69718	0.66425
119.32	0.43617	0.24399	0.27367			0.78242	0.7078	0.67161
120.143	0.43235	0.25939	0.26077			0.75442	0.72809	0.69278
120.966	0.44302	0.25765	0.24312			0.7539	0.71318	0.66727
121.789	0.43171	0.24372	0.24119			0.72	0.71688	0.67305
122.612	0.4081	0.24809	0.25856			0.76351	0.70959	0.68979
123.435	0.44117	0.26219	0.26088			0.75749	0.74112	0.66957
124.258	0.42577	0.2272	0.25326			0.76966	0.71344	0.66905
125.081	0.44441	0.24945	0.25255			0.75277	0.69731	0.66692
125.904	0.44011	0.25854	0.2526			0.72185	0.73738	0.68472
126.727	0.45844	0.24985	0.24977			0.73615	0.70635	0.68882
127.549	0.44138	0.25516	0.25301			0.73023	0.69891	0.7289
128.372	0.4268	0.24836	0.24922			0.74189	0.70145	0.67537
129.195	0.4329	0.25568	0.25018			0.71228	0.7387	0.69699
130.018	0.44216	0.26447	0.25602			0.79867	0.74182	0.70065
130.841	0.43211	0.26412	0.26196			0.76269	0.76209	0.66266
131.664	0.43343	0.232	0.26458			0.81043	0.73291	0.64562
132.487	0.44607	0.27207	0.24778			0.7412	0.74541	0.68189
133.31	0.4791	0.26145	0.26005			0.79617	0.74109	0.67894
134.133	0.45319	0.29371	0.27412			0.77664	0.77102	0.68027
134.956	0.43502	0.27909	0.25665			0.77742	0.75376	0.67831
135.779	0.44647	0.26922	0.23879			0.77118	0.71995	0.69052
136.601	0.45271	0.27927	0.25573			0.7728	0.73151	0.67333
137.424	0.45758	0.28037	0.25646			0.76689	0.78348	0.6429
138.247	0.4423	0.26344	0.25478			0.78394	0.72437	0.66801
139.07	0.46487	0.26719	0.26914			0.81415	0.71083	0.66683
139.893	0.45498	0.27224	0.26653			0.79352	0.751	0.69846
140.716	0.4543	0.27644	0.26813			0.81842	0.74399	0.69475
141.539	0.46099	0.2965	0.25326			0.79889	0.73545	0.69983
142.362	0.46331	0.30663	0.28258			0.7808	0.77366	0.67015
143.185	0.45101	0.26972	0.25009			0.78735	0.73951	0.70021
144.007	0.46979	0.26132	0.26137			0.80613	0.79777	0.74692
144.83	0.43103	0.28057	0.27237			0.81513	0.75491	0.70216
145.653	0.47413	0.26753	0.27302			0.77788	0.81439	0.71047
146.476	0.45286	0.28091	0.27158			0.79218	0.73139	0.72035
147.299	0.45751	0.30432	0.26704			0.81823	0.72274	0.71927
148.122	0.46393	0.27394	0.27397			0.79502	0.70496	0.69417
148.945	0.4391	0.27418	0.27121			0.7591	0.77256	0.69721
149.768	0.476	0.26519	0.26453			0.79628	0.75096	0.71545
150.591	0.45601	0.27428	0.27357			0.77753	0.80481	0.68243
151.414	0.46475	0.29928	0.28753			0.76578	0.7791	0.71236
152.237	0.46274	0.28962	0.28225			0.78002	0.78076	0.72176
153.059	0.48088	0.3098	0.28898			0.8254	0.76143	0.72343
153.882	0.4587	0.30504	0.28804			0.83756	0.78113	0.7291
154.705	0.4529	0.26539	0.27998			0.77782	0.80273	0.70976
155.528	0.46969	0.29627	0.28656			0.77648	0.77299	0.69955
156.351	0.49395	0.29655	0.27229			0.84135	0.77403	0.71424
157.174	0.46473	0.29969	0.26782			0.85711	0.78121	0.73265
157.997	0.48481	0.29029	0.28499			0.81511	0.75154	0.73054
158.82	0.46627	0.27329	0.28589			0.8033	0.6949	0.72888
159.643	0.47793	0.28414	0.28641			0.80468	0.7768	0.70708
160.465	0.46292	0.30029	0.26727			0.78948	0.79258	0.75099
161.288	0.45662	0.30386	0.28816			0.80653	0.78488	0.74497

## Sheet: Fig 4E
TIL + 0 uM Endo			TIL + 2.5 uM Endo				PRM7 + 0 uM Endo			PRM7 + 2.5 uM Endo					LPD + 0 uM Endo			LPD + 2.5 uM Endo
	TIL			TIL	Endo			PRM7			PRM7	Endo				LPD			LPD	Endo
Distance (um)	Intensity		Distance (um)	Intensity	Intensity		Distance (um)	Intensity		Distance (um)	Intensity	Intensity			Distance (um)	Intensity		Distance (um)	Intensity	Intensity
0	354.826		0	196.922	265.681		0	1538.54		0	720.75	552.703			0	662		0	761.5	190
0.08286	289.925		0.08286	254.474	280.785		0.08286	1351.19		0.08286	637.864	589.44			0.08286	925		0.08286	778.5	577.5
0.16573	291.745		0.16573	243.502	297.524		0.16573	1516.31		0.16573	761.161	643.494			0.16573	362		0.16573	629.5	547.5
0.24859	419.786		0.24859	143.966	310.729		0.24859	1432.2		0.24859	469.414	600.999			0.24859	816		0.24859	528.5	249.5
0.33146	307.599		0.33146	304.692	480.45		0.33146	1735.3		0.33146	382.288	681.94			0.33146	400		0.33146	621	447.5
0.41432	225.89		0.41432	448.535	610.742		0.41432	1125.06		0.41432	847.802	545.21			0.41432	863		0.41432	888	335.5
0.49718	363.158		0.49718	512.188	749.701		0.49718	1492.2		0.49718	980.548	475.341			0.49718	731		0.49718	909	137
0.58005	286.335		0.58005	563.614	702.333		0.58005	1959.25		0.58005	1026.1	716.037			0.58005	195		0.58005	1118.5	254.5
0.66291	315.606		0.66291	390.68	680.795		0.66291	882.814		0.66291	620.28	625.662			0.66291	311		0.66291	855.5	213
0.74578	172.277		0.74578	336.66	543.157		0.74578	1586.04		0.74578	487.938	478.077			0.74578	526		0.74578	752	80
0.82864	339.008		0.82864	221.016	459.891		0.82864	1569.17		0.82864	612.967	758.888			0.82864	605		0.82864	538.5	148.5
0.9115	232.581		0.9115	218.317	443.764		0.9115	1584.64		0.9115	1151.24	461.438			0.9115	337		0.9115	328.5	402.5
0.99437	329.142		0.99437	174.275	509.391		0.99437	1099.91		0.99437	782.369	564.261			0.99437	270		0.99437	324	370.5
1.07723	292.866		1.07723	322.843	500.487		1.07723	1622.84		1.07723	1034.21	683.9			1.07723	955		1.07723	81	357
1.1601	367.489		1.1601	301.182	659.6		1.1601	1343.94		1.1601	1101.27	895.56			1.1601	900		1.1601	87	462
1.24296	413.85		1.24296	317.881	618.757		1.24296	1145.32		1.24296	1182.08	830.233			1.24296	686		1.24296	85.5	491.5
1.32583	301.993		1.32583	388.214	605.608		1.32583	913.534		1.32583	859.994	975.474			1.32583	755		1.32583	24	384.5
1.40869	313.118		1.40869	379.305	604.895		1.40869	1110.68		1.40869	1481.36	721.77			1.40869	783		1.40869	39	488
1.49155	296.155		1.49155	396.686	498.169		1.49155	1070.66		1.49155	1659.1	799.429			1.49155	983		1.49155	141	777
1.57442	328.81		1.57442	415.218	429.963		1.57442	1270.48		1.57442	1088.37	942.209			1.57442	662		1.57442	192.5	612
1.65728	283.297		1.65728	329.97	264.558		1.65728	1377.8		1.65728	1602.59	1220.89			1.65728	1019		1.65728	207	442.5
1.74015	159.951		1.74015	233.922	238.055		1.74015	844.717		1.74015	1864.53	1140.1			1.74015	1549		1.74015	142.5	435
1.82301	392.437		1.82301	134.985	177.501		1.82301	1150.55		1.82301	1809.37	1127.38			1.82301	933		1.82301	80	518
1.90587	487.137		1.90587	150.077	215.211		1.90587	1340.42		1.90587	1712.72	1290.85			1.90587	1060		1.90587	253.5	603
1.98874	414.47		1.98874	187.77	305.82		1.98874	1374.01		1.98874	1783.45	1455.49			1.98874	181		1.98874	412	523
2.0716	281.432		2.0716	225.846	277.988		2.0716	1325.49		2.0716	1873.84	1297.77			2.0716	462		2.0716	677.5	238.5
2.15447	298.159		2.15447	366.231	576.884		2.15447	1035.49		2.15447	1908.74	1249.67			2.15447	238		2.15447	904.5	192
2.23733	136.854		2.23733	454.582	771.256		2.23733	2108.75		2.23733	1414.1	970.357			2.23733	109		2.23733	686.5	438.5
2.32019	164.421		2.32019	623.496	734.432		2.32019	1285.24		2.32019	1479.04	866.323			2.32019	212		2.32019	427	725
2.40306	342.099		2.40306	499.742	828.051		2.40306	1641.21		2.40306	761.02	785.269			2.40306	563		2.40306	283.5	563.5
2.48592	154.341		2.48592	540.477	610.438		2.48592	1189.3		2.48592	483.505	504.51			2.48592	570		2.48592	259.5	478
2.56879	319.754		2.56879	305.616	549.638		2.56879	1528.82		2.56879	654.972	735.537			2.56879	179		2.56879	385.5	646.5
2.65165	292.788		2.65165	300.077	365.08		2.65165	1312.47		2.65165	1033.5	547.205			2.65165	981		2.65165	320	430
2.73451	215.132		2.73451	340.859	317.517		2.73451	1373.09		2.73451	1152.8	687.626			2.73451	613		2.73451	376	515
2.81738	221.244		2.81738	303.655	233.514		2.81738	1909.42		2.81738	1309.19	706.67			2.81738	594		2.81738	668	428
2.90024	240.568		2.90024	141.551	361.463		2.90024	1105.49		2.90024	773.621	873.124			2.90024	564		2.90024	908.5	241.5
2.98311	289.964		2.98311	130.172	356.207		2.98311	1693.68		2.98311	746.855	441.372			2.98311	571		2.98311	1330	344
3.06597	363.895		3.06597	296.375	362.13		3.06597	1562.85		3.06597	608.644	370.019			3.06597	620		3.06597	2031.5	505.5
3.14884	348.375		3.14884	219.859	369.878		3.14883	1996.88		3.14883	689.965	413.827			3.14884	626		3.14884	2099	743.5
3.2317	277.962		3.2317	249.739	413.019		3.2317	1644.05		3.2317	830.111	401.169			3.2317	206		3.2317	1912	1117.5
3.31456	562.145		3.31456	254.044	295.657		3.31456	1566.83		3.31456	998.966	645.427			3.31456	293		3.31456	1580	1156
3.39743	301.343		3.39743	225.777	371.523		3.39743	1569.85		3.39743	1046.59	810.362			3.39743	262		3.39743	1822.5	844.5
3.48029	267.509		3.48029	204.377	503.323		3.48029	1734.25		3.48029	1655.76	925.302			3.48029	313		3.48029	1995	618
3.56316	316.805		3.56316	223.637	560.225		3.56316	1652.63		3.56316	2476.41	1216.63			3.56316	139		3.56316	1186.5	452.5
3.64602	299.081		3.64602	306.407	665.815		3.64602	1154.81		3.64602	2461.72	1466.67			3.64602	340		3.64602	886	397
3.72888	431.04		3.72888	424.314	628.125		3.72888	1679.78		3.72888	2351.36	1545.64			3.72888	219		3.72888	537.5	296.5
3.81175	292.539		3.81175	352.373	633		3.81175	1269.66		3.81175	1745.98	1360.76			3.81175	580		3.81175	312.5	341
3.89461	369.343		3.89461	309.797	598.109		3.89461	1416.84		3.89461	1664.33	1283.21			3.89461	315		3.89461	281.5	337.5
3.97748	318.933		3.97748	184.735	573.646		3.97748	1699.51		3.97748	1485.2	1052.11			3.97748	345		3.97748	159	599.5
4.06034	349.429		4.06034	401.874	649.741		4.06034	1591.83		4.06034	1406.61	853.199			4.06034	855		4.06034	172.5	494.5
4.1432	215.582		4.1432	283.249	535.982		4.1432	1212.42		4.1432	1124.04	811.868			4.1432	415		4.1432	127.5	264
4.22607	187.391		4.22607	418.682	434.588		4.22607	1913.47		4.22607	898.942	834.719			4.22607	569		4.22607	107.5	459
4.30893	228.562		4.30893	311.016	259.026		4.30893	1754.61		4.30893	1011.92	685.317			4.30893	825		4.30893	91.5	476.5
4.3918	181.121		4.3918	202.025	216.61		4.3918	1385.67		4.3918	1093.94	746.15			4.3918	577		4.3918	89.5	317.5
4.47466	236.421		4.47466	177.054	206.756		4.47466	1393.67		4.47466	676.833	692.665			4.47466	1157		4.47466	235.5	116
4.55752	414.883		4.55752	235.549	163.133		4.55752	2181.71		4.55752	604.534	767.77			4.55752	311		4.55752	421.5	92
4.64039	394.979		4.64039	250.847	213.65		4.64039	1298.06		4.64039	1196.06	733.025			4.64039	720		4.64039	462.5	112.5
4.72325	276.396		4.72325	243.351	197.028		4.72325	912.601		4.72325	1132.47	787.53			4.72325	273		4.72325	553.5	247.5
4.80612	337.986		4.80612	207.179	248.166		4.80612	1403.97		4.80612	1195.07	640.285			4.80612	475		4.80612	569.5	327.5
4.88898	248.813		4.88898	237.087	298.965		4.88898	854.376		4.88898	1103.93	568.306			4.88898	649		4.88898	339	442
4.97184	253.94		4.97184	301.964	551.287		4.97184	1712.6		4.97184	747.083	649.715			4.97184	621		4.97184	216	296
5.05471	383.224		5.05471	323.434	577.135		5.05471	1575.95		5.05471	1052.91	647.913			5.05471	242		5.05471	108.5	244.5
5.13757	395.145		5.13757	600.609	907.494		5.13757	1568.31		5.13757	918.96	767.415			5.13757	555		5.13757	192	535
5.22044	240.947		5.22044	633.2	785.01		5.22044	1743.13		5.22044	808.127	767.315			5.22044	702		5.22044	311	380.5
5.3033	280.672		5.3033	546.408	962.657		5.3033	1416.55		5.3033	1018.07	671.688			5.3033	413		5.3033	430	148
5.38617	321.891		5.38617	427.766	868.535		5.38617	1527.77		5.38617	673.447	372.836			5.38617	404		5.38617	514.5	466
5.46903	305.323		5.46903	326.628	458.786		5.46903	1990.89		5.46903	664.628	367.59			5.46903	474		5.46903	515	616
5.55189	325.829		5.55189	247.092	441.651		5.55189	1963.74		5.55189	862.025	533.662			5.55189	602		5.55189	504	311
5.63476	387.644		5.63476	216.342	304.017		5.63476	1233.75		5.63476	712.275	613.771			5.63476	892		5.63476	331.5	159
5.71762	333.625		5.71762	188.47	181.038		5.71762	1542.68		5.71762	907.586	724.095			5.71762	842		5.71762	610	277.5
5.80049	283.762		5.80049	245.344	199.928		5.80049	1647.82		5.80049	1122.41	714.753			5.80049	812		5.80049	648	313
5.88335	141.28		5.88335	135.427	180.299		5.88335	1542.93		5.88335	1171.16	654.442			5.88335	376		5.88335	291	417.5
5.96621	211.413		5.96621	73.47	307.268		5.96621	1415.01		5.96621	1542.86	861.465			5.96621	751		5.96621	312.5	421.5
6.04908	354.826		6.04908	228.056	316.82		6.04908	1105.22		6.04908	1450.61	995.27			6.04908	487		6.04908	387.5	532
6.13194	256.565		6.13194	224.317	520.619		6.13194	1570.27		6.13194	1760.39	1006.41			6.13194	871		6.13194	421.5	631
6.21481	205.767		6.21481	395.08	682.814		6.21481	1639.49		6.21481	1192.21	801.792			6.21481	213		6.21481	345.5	378.5
6.29767	336.643		6.29767	413.926	855.474		6.29767	1351.67		6.29767	732.241	553.783			6.29767	516		6.29767	261.5	432
6.38053	329.122		6.38053	379.045	841.643		6.38053	1693.34		6.38053	866.642	666.524			6.38053	857		6.38053	273.5	483
6.4634	455.483		6.4634	439.452	596.347		6.4634	2036.92		6.4634	949.196	845.459			6.4634	664		6.4634	360.5	632.5
6.54626	153.509		6.54626	448.578	541.463		6.54626	2070.29		6.54626	809.48	805.519			6.54626	337		6.54626	946	1598
6.62913	261.92		6.62913	410.505	407.761		6.62913	1607.92		6.62913	1113.21	970.56			6.62913	282		6.62913	2042.5	3206
6.71199	335.498		6.71199	265.74	343.427		6.71199	1398.32		6.71199	1064.5	845.589			6.71199	407		6.71199	2409	3340
6.79485	293.199		6.79485	293.202	315.078		6.79485	1664.61		6.79485	957.515	988.146			6.79485	740		6.79485	1919.5	3011.5
6.87772	394.636		6.87772	206.523	223.277		6.87772	1320.35		6.87772	1022.71	813.49			6.87772	578		6.87772	1533.5	2600.5
6.96058	207.455		6.96058	241.216	304.791		6.96058	1336.03		6.96058	837.937	744.572			6.96058	748		6.96058	1705	1462.5
7.04345	318.415		7.04345	195.161	253.051		7.04345	1275.87		7.04345	612.883	829.987			7.04345	752		7.04345	1130.5	1266.5
7.12631	254.086		7.12631	166.233	210.468		7.12631	1010.14		7.12631	661.373	786.351			7.12631	1411		7.12631	276.5	727
7.20918	132.31		7.20918	100.909	293.096		7.20917	1337.74		7.20917	606.91	624.066			7.20918	515		7.20918	355.5	66
7.29204	180.808		7.29204	112.711	233.992		7.29204	1464.07		7.29204	698.974	582.85			7.29204	753		7.29204	253.5	295
7.3749	187.577		7.3749	179.947	245.791		7.3749	1544.59		7.3749	959.966	550.172			7.3749	1009		7.3749	142	679.5
7.45777	285.336		7.45777	104.876	262.913		7.45777	1943.63		7.45777	992.205	520.375			7.45777	431		7.45777	227.5	699.5
7.54063	298.441		7.54063	83.648	247.143		7.54063	1427.91		7.54063	1100.13	569.76			7.54063	520		7.54063	146.5	445
7.6235	187.89		7.6235	72.624	279.752		7.6235	1527.09		7.6235	1289.45	877.138			7.6235	742		7.6235	340	243
7.70636	316.561		7.70636	155.03	294.608		7.70636	1391.6		7.70636	1214.83	1298.49			7.70636	781		7.70636	411.5	79
7.78922	286.825		7.78922	132.339	464.158		7.78922	1226.51		7.78922	1572.08	1110.08			7.78922	579		7.78922	854.5	344.5
7.87209	336.079		7.87209	311.791	505.651		7.87209	1103.14		7.87209	1607.27	1322.13			7.87209	754		7.87209	1002	406.5
7.95495	382.463		7.95495	404.325	515.03		7.95495	1201.28		7.95495	1769.68	1617.53			7.95495	303		7.95495	381.5	579
8.03782	229.817		8.03782	428.73	480.405		8.03782	2117.57		8.03782	2008.93	1636.34			8.03782	449		8.03782	205.5	650.5
8.12068	318.754		8.12068	387.839	450.641		8.12068	1888.87		8.12068	1793.99	1404.78			8.12068	664		8.12068	188.5	416.5
8.20354	309.695		8.20354	248.027	418.983		8.20354	1951.49		8.20354	1413.03	776.618			8.20354	798		8.20354	283.5	738.5
8.28641	331.236		8.28641	228.023	302.058		8.28641	1665.88		8.28641	920.147	652.641			8.28641	357		8.28641	323	671
8.36927	156.156		8.36927	194.154	272.748		8.36927	1594.02		8.36927	998.666	697.889			8.36927	473		8.36927	739	396.5
8.45214	237.58		8.45214	93.308	219.005		8.45214	1735.76		8.45214	1012.99	602.259			8.45214	178		8.45214	677	331.5
8.535	249.785		8.535	73.126	135.131		8.535	1586.54		8.535	895.018	522.643			8.535	528		8.535	394.5	496
8.61786	244.041		8.61786	168.896	163.106		8.61786	1478.77		8.61786	672.042	534.475			8.61786	722		8.61786	396.5	509
8.70073	220.674		8.70073	131.634	223.105		8.70073	1268.05		8.70073	785.252	437.583			8.70073	205		8.70073	333	565
8.78359	388.64		8.78359	86.624	273.809		8.78359	1481.26		8.78359	578.025	488.807			8.78359	401		8.78359	271	526
8.86646	387.38		8.86646	158.83	302.979		8.86646	1581.51		8.86646	583.287	336.606			8.86646	280		8.86646	312	300
8.94932	280.538		8.94932	160.78	552.854		8.94932	1835.32		8.94932	547.756	460.597			8.94932	506		8.94932	399.5	642.5
9.03218	155.888		9.03218	501.651	763.607		9.03218	1510.22		9.03218	671.341	509.359			9.03218	237		9.03218	516.5	466
9.11505	264.05		9.11505	584.008	973.164		9.11505	1618.2		9.11505	689.287	382.573			9.11505	387		9.11505	546	519
9.19791	318.11		9.19791	613.258	948.185		9.19791	2253.53		9.19791	711.764	397.583			9.19791	724		9.19791	345	886.5
9.28078	222.739		9.28078	748.36	725.785		9.28078	1747.3		9.28078	741.857	692.918			9.28078	769		9.28078	287	557.5
9.36364	318.4		9.36364	708.302	587.836		9.36364	1804.1		9.36364	879.758	631.803			9.36364	781		9.36364	288	306
9.44651	137.64		9.44651	515.003	540.496		9.4465	1835		9.4465	777.142	681.434			9.44651	283		9.44651	401.5	345.5
9.52937	264.747		9.52937	285.437	422.259		9.52937	1755.69		9.52937	1061.34	626.172			9.52937	269		9.52937	556.5	417.5
9.61223	243.074		9.61223	327.524	393.079		9.61223	1148.94		9.61223	1309.26	649.396			9.61223	310		9.61223	463	841
9.6951	307.411		9.6951	223.435	310.707		9.6951	965.317		9.6951	1061.86	799.603			9.6951	419		9.6951	347	888
9.77796	295.536		9.77796	285.337	399.668		9.77796	917.761		9.77796	866.123	565.985			9.77796	231		9.77796	235	285
9.86083	422.39		9.86083	347.479	439.796		9.86082	1173.34		9.86082	837.836	423.892			9.86083	596		9.86083	26	71

[truncated: 24 more sheets: Fig 4F, Fig 5B, Fig 5C, Fig 5E, Fig 5F, Fig 5H, Fig 5I, Fig 5J, Fig 5K, Fig 6C, Supplementary Fig 1C, Supplementary Fig 2, Supplementary Fig 3A,3B, Supplementary Fig 6B, Supplementary Fig 7B, Supplementary Fig 8B, Supplementary Fig 10A, Supplementary Fig 10B, Supplementary Fig 12B, Supplementary Fig 12D …]
